# Supplementary material for: Ex vivo editing of human hematopoietic stem cells for erythroid expression of therapeutic proteins
Source: Nat Commun. 2020 Jul 29;11:3778. doi: 10.1038/s41467-020-17552-3 (PMC7391635; doi:10.1038/s41467-020-17552-3)
Supplement: Supplementary file 4 — Source data [file 41467_2020_17552_MOESM4_ESM.xlsx]

## Sheet: Figure 1
Figure 1B
		gRNA10	gRNA 12	gRNA 12	gRNA 12	gRNA 14	gRNA 15	gRNA 15	gRNA 15	gRNA 16	gRNA 16	gRNA 16	gRNA 17	gRNA 17	gRNA 19	gRNA 19	gRNA 20	HBA INT1 72 .1	HBA INT1 73 .2	HBA INT1 73b .1	HBA INT1 73b .1	HBA INT2 13.2	HBA INT2 63 .2	HBA INT2 74 .1	HBA INT2 74 .1
	Intergenic	48.5	83.4	25.2	67.2	37
	5'UTR/ATG						85.6	77.5	88.1	84.4	80.4	86.7	82.2	61.4	19.9	3	54.3
	IVS1																	20.9	19.5	22.2	24.9
	IVS2																					2.9	0.7	43	35.5
Figure 1C
	Indels %
	5'UTR	IVS 2	KO	AAVS1
	75.8	19.3	46.8	24.7
	60.1	24.5	75.2	14
	54.4	29.8	74	27.9
	59.6	67	87.8	27
	69.3	26.5	35	14.8
	65.3	22.7		10.1
	53	9.7
	33	45
	49	42
Figure 1D	Colony phenotype
	% CFC	5'UTR		IVS2				KO		AAVS1		UT
	BFU-E	35.5	35.7	37.5	35.1	35.1	35.9	38.8	33.3	37.5	38.6	37.4	37.4
	CFU-G/GM	63.8	61.1	61.4	63	63	63.1	60.5	65.3	60.3	60	62.6	62
	CFU-GEMM	0.7	3.2	1.1	1.9	1.9	1	0.8	1.4	2.2	1.4	0	0.6
Figure 1E	Erythroid Markers
		% positive cells
		CD36				GYPA				HbF				HBB
	5'UTR	82	80.3	86	89.4	83.9	70.7	58.4	67.7	30.4	14.5	14.2	13.1	83.3	74.7	82.4	77
	IVS 2	85.4	90.7	88.7	85.6	83.1	62.7	53.3	59.6	22.4	16.7	12.2	12.3	87.6	85.9	74.2	78.6
	AAVS1	84.9	85.4	87.3		83.6	68.7	59.6		23.5	16.8	13.5	11.4	86.9	79.4	75.1
Figure 1F	HPLC subunit analysis
	a/(b+g+d)
	5'UTR	IVS2	KO	AAVS1	UT
	0.89	0.97	0.07	1
	0.91	0.96		0.96	0.99
	0.95		0.18		1.09877
	0.87	0.98		0.98
	0.94	0.92	0.14		0.99
	1.02	1.06			0.904977
Figure 1G	HPLC tetramer analysis
		5'UTR						KO			UT							IVS2
	HbBart	0.5	3.4	0	1.43	1.83	6.07	6.8	25	27.87	0	0	0	0	0	0		0.7	2.77633	0.58	0	0.34
	HbH	1.7	1	0.2	3.17	4.07	0.44	7.5	10	35.09	0	0	0.8		2.61	0.34		0	0	2.36	2.25	0.42
	HbF	5.6	4.8	0.8	23.86	17.84	6.85	71.2	25.3	20.05	4.9	4.6	0.5	4.78045	24.74	13.41	14.9292	4.1		22.67	20.02	15.19	17.3793
	HbA	87.8	86.2	87.7	62.29	71.89	86.64	11.4	29.9	11.71	89.8	90.5	87.5	82.7732	62.18	82.74	85.0708	88.9	84.7773	65.74	68.23	80.33	82.6207

## Sheet: Figure 2
Figure 2C	MFI GFP HUDEP-2 differentation
		5'UTR	IVS2
	Undiff	35912	10361
	D7	311206	144828
	D9	3530000	1010000
Figure 2F	MFI GFP Erythroid differentiation HSPC
	Day	MFI
	2			84064
	3	253215
	5	1260000	442000	1048415
	7	7480000		8727926
	9	9740000	4140000	8936704
	12	7700000	5480000	9099637
	BFU-E	9960000		10000000

## Sheet: Figure 3
Figure 3B	On-target integration: ddPCR vs GFP data
		Pre Sort	Sorted
	GFP	0.18	0.98
	ddPCR	0.2	0.9
Figure 3C
	FIX RNA (2^DDCt GAPDH)
	Undiff	Differentiated
	0.7	27.3
	0.6	31.6
		21.6
Figure 3D	FIX expression in single clones HUDEP-2 FIX
	ng FIX/10^6 cells
	no integration	monoallelic	biallelic
	0	491.7	4550
	0	1930.8	2248.5
	0	758.4	1701.2
		1644.9	919
		5532.8	2422.9
		1197.6
		1748
		469.3
		5368.1
		1315.9
		801.2
		7697.8
		733.4
		2190.6
		2285.4
		1071.6
		102.9
		1212.8
		906.6
		102.9
		1218
		889.1
		1098.4
Figure 3E
	AAV+RNP	AAV
	52.7	0.13
	42.4	0.13
	70.4	0.15
	69.4	0.4
Figure 3F
		Day	FIX RNA (2^DDCt GAPDH)/VCN
	UT	D12	0	0
	AAV	D12	0	0
	AAV+RNP	D9	5.8	3.8
		D12	19.8	13.5	9	9.2
Figure 3G		Day	ng FIX/10^6 cells/VCN
	UT	D12	0	0
	AAV	D12	0	0
	AAV+RNP	D7	267.6	369.5	342.5
		D9	753.4	433.9	819.8	809
		D12	204.3	439.2	1807.2	1140
Figure 3H
	ng FIX/10^6 cells/VCN
	Activity		Antigen
	481.5	720.9	267.6	369.5
Figure 3I
		FIX RNA (2^DDCt GAPDH)/VCN
	Day	AAV+RNP		LvEry FIX
	D9	5.8	3.8	0.3	0.4
	D12	19.8	13.5	1.1	1.8
Figure 3J
	ng FIX/10^6 cells/VCN
	AAV + RNP	LvEry FIX
	481.5	203.2
	720.9	229.9
Figure 3K	% CFC with genomic integration
	biallelic	mono	wt
	4.5	31.8	63.6
	45.2	35.5	19.4

## Sheet: Figure 4
Figure 4B
		FIX RNA (2^DDCt GAPDH)
		undiff		Differentiated
	UT	0.001	0.001	0.001	0.001
	GLA	1.414		32	12.3
	IDUA	0.707		181.019	58.9
	LAL	0.125		11.314	3.6
Figure 4C
Figure 4D
		GFP + (%)
		AAV+RNP	AAV
		65.9	0.14
		69	0.32
		48.43	0.3
		36.7	0.17
		51.8
Figure 4E
Figure 4F
		Day	AAV+RNP	AAV+RNP	AAV	AAV
		7	4	2.1623	1.4	0.549738
		9	11	9.63351
		12	15.7	17.2775		0.5
Figure 4G
			AAV+RNP		AAV
		7	3.73	5.53	1.9	2
		9	15.5	15.32	0.799	4.8
		12	17.46	19.87	1	1.3
Figure 4H			AAV+RNP	(n=38)
		% colony (copy of LAL integrated)
		2	1	0
		5.6	50	44.4
		0	40	60
Figure 4I		LAL uptake
		Fold over WD-UT
		Antigen	Activity
		3.47	1.98
		1.64	2.12
Figure 4J
		Cholesterol ug/ml
		WD-UT	WD-LAL	WT
		2.52	1.85	0.97
		3.46	2.23	1.17
		2.49	1.84	0.87
		3.24	2.34	1.03
Figure 4K
		Nile red average intensity per cell
		WD-UT	WT	WD-LAL
		7.6773	6.5517	7.116
		8.3996	6.6446	8.4949
		7.4872	5.7281	8.0927
		9.1514	5.0853	6.9704
		8.567	6.0561	6.9107
		8.4102	4.522	6.131
		8.2994	8.2558	8.2915
		10.851	6.8563	6.3917
		7.2171	7.1796	5.8225
		7.3347	7.1645	8.8879
		9.6516	6.8862	10.153
		9.0023	7.1353	8.0619
		7.636	5.2352	8.2966
		9.97	6.8537	5.9718
		9.2503	6.0934	11.245
		9.0341	6.2037	7.4726
		13.297	5.3509	7.4777
		11.197	7.2866	8.8697
		9.708	7.8283	9.1713
		10.941	7.5263	8.6901
		9.9759	7.3396	7.9817
		8.6002	6.4069	11.247
		6.3371	6.0355	7.3743
		8.5425	6.4104	10.618
		8.3461	6.6454	8.6184
		7.0903	5.796	7.0384
		8.1662	7.1382	9.6199
		7.7753	8.2703	8.352
		7.8167	5.7837	10.924
		6.1955	6.2731	7.7183
		7.2825	6.7472	7.5687
		7.5642	6.2976	5.4119
		5.8281	6.267	9.4995
		8.6582	5.5747	7.1284
		7.8698	6.5887	9.0851
		11.687	9.9349	7.7316
		8.4556	9.4218	8.0187
		9.7162	4.8043	9.6693
		8.8401	8.693	8.4438
		8.6879	6.6937	7.7114
		9.9214	7.9554	9.868
		11.48	5.163	6.8473
		6.234	4.4316	11.205
		9.0614	5.8605	8.3982
		8.5577	7.0248	9.3798
		10.421	7.3294	10.008
		10.171	6.3359	8.6415
		9.2698	7.8717	8.6714
		8.7395	8.4041	10.029
		8.333	6.2376	10.067
		9.8325	8.3009	8.8133
		8.7048	6.5814	10.862
		7.6437	7.0466	6.2466
		9.0717	8.8378	7.3599
		10.944	7.5213	6.1186
		9.0249	8.4598	6.1479
		9.0336	6.5127	7.1647
		10.318	6.7374	6.6559
		9.3538	6.7998	6.6633
		10.712	7.781	5.7043
		11.277	6.663	6.5148
		12.007	6.2129	7.0352
		10.244	7.9872	10.883
		7.4314	7.604	7.4198
		8.568	7.8288	7.6123
		11.17	4.4374	13.092
		4.6183	6.8836	6.3008
		13.523	8.5729	10.524
		7.3822	7.5441	7.7817
		9.8253	8.3434	7.0049
		12.983	8.184	6.574
		9.1315	7.9309	5.1164
		7.6796	7.2054	8.0224
		12.108	8.2865	4.7955
		8.7707	8.5671	4.827
		11.669	7.5798	9.6871
		7.4407	9.7826	8.5012
		7.8703	7.4838	7.6251
		9.449	7.3321	8.3395
		9.0957		5.1072
		7.12		9.2394
		11.195		8.4759
		7.7575		5.5358
		8.0031		11.284
		6.3591		5.4091
		7.7924		8.3917
		7.715		8.0151
		9.1722		11.151
		7.66
		8.632
		9.5055
		11.799
		7.5145
		11.732
		9.111
		10.999
		8.6742
		7.8662
		9.1606
		6.6858
		8.019
		8.0722
		8.8668
		5.8139
		10.789
		8.8352
		9.033
		10.233
		8.6585
		7.457
		12.533
		7.6971
		9.5257
		8.7409

## Sheet: FIgure 5
Figure 5B	Engraftment levels in NSG mice after 16 weeks (HLA-ABC/hCD45+)
		UT			AAV			AAV+RNP
	BM	67.2	61.85	78.15	16.3	44.86	27.41	38.17	15.2	13.97		71.45	82.49	78.35	38.77
	Spleen	60	32.6	48	23.46	9.45	16.5	24.02	4.05	9.8	17.8	47.5	42.5	62.2	2.26
	Blood	40.6	6	52	9.08	4.95	9.5	13.3	2.4	11.93	6.3	23.4	45.6	32.4	0.96
Figure 5C	GFP+ cells (% of HLA-ABC/hCD45+) kinetics
	week	RNP+AAV LAL
	0	64
	4	13.2	12	8.3	3.57
	8	12.1	14.4	8.9	7.9	10.8	5.5	12.6	0.04
	16	17.97	0.08	15.56	0.61	2.3	2.3	1.3	0.04
Figure 5D	GFP+ cells in BM of NSG mice (% of HLA-ABC/hCD45+)
	GFP + (% of hCD45)
	UT	AAV	AAV+RNP
	0.001	0.001	17.97
	0.001	0.01	0.08
	0.001	0.001	15.56
			0.61
			1.7
			1.28
			0.16
			0.04
Figure 5E	immunophenotyping of GFP+ cells in BM of NSG mice (% of HLA-ABC/hCD45+)
		AAV+RNP
	HSPC	44.37	0.09	19.98	1.2	1.7	1	0.16	0.05
	Myeloid	39.25	0.8	11.71	13.79	0.5	0.6	0.14	0.3
	B	17.62	0.23	15.9	0.23	16.4	2.5	0.8	0.12
	T	23.54	0.58	29.65	2.63	1	0.9	0.8	0.27
Figure 5F		GFP (%)
	CD34+	2.42	1.6	0.27	0.31
	CD34+CD38-	3.2	1.188	1	0.29
Figure 5G

## Sheet: Supp Fig 1
Supp Fig1 B
		5'UTR			KO		IVS1		IVS2		UT
	1 nucleofection	0.21	0.22		0.1	0.13	0.2	0.13	0.15	0.27	0.14	0.19	0.31
	2 nucleofection	0.26	0.17		0.05	0.06	0.166	0.12	0.15	0.27
Supp Fig1 C
	CFC vs UT (%)
	5'UTR	IVS2	KO	AAVS1
	116	117	98.5	103
	87.7	110	82.1	120
	79	85		79.3
Supp Fig1 F
	HBA2 copies
	5'UTR	IVS2	UT
	1.52	1.88	2.06
	1.83	1.8	2.24
	1.11	1.5	2.28
	1.52	1.92	2.22
	1.15		2
			1.96
			1.99

## Sheet: Supp Fig 2
Supp Fig 2B
		normalized					Raw data
		GYPA-	GYPA+				GYPA-	GYPA+
	5'UTR	1	1.76792			5'UTR	42429	75011
	IVS1	1	1.81339			IVS1	234368	425000
	IVS2	1	1.74528			IVS2	294509	514000
	AAVS1	1	0.705073			AAVS1	9599	6768
Supp Fig 2C
Supp Fig 2D
Supp Fig 2F
		HBB 37.1		HBB 49.2	HBB 53.1	HBB 54.1	HBB 77.1		HBB INT 1 36.2		HBB INT1 36.2 REV	HBB INT1 47.1	HBB INT1 48.1	HBB INT2 340.1	HBB INT2 797 .1	HBB INT2 20.1		HBB INT2 39.2
	5'UTR/ATG	70.3	64.8	60.7	68.8	41.7	73.8	83.1
	IVS1								34.6	17.7	1.9	10.2	1.9
	IVS2													0	1	37	22.2	28.2
Supp Fig 2H		normalized					Raw data
		GYPA-	GYPA+				GYPA-	GYPA+
	5'UTR	1	1.56274			5'UTR	9571	14957
	IVS1	1	1.18218			IVS1	19612	23185
	IVS2	1	1.5665			IVS2	17730	27774
	AAVS1	1	0.705073			AAVS1	9599	6768
Supp Fig 2I
Supp Fig 2J
Supp Fig 2K
	Day	MFI
	2	42314
	5	615818
	7	2474750	734854
	9	3296745
	12	925322	9001220
	BFU-E	9600000
Supp Fig 2L

## Sheet: Supp Fig 4
Supp Fig 4A		PCR for target integration HUDEP-2 FIX clones
Supp Fig 4B				Supp Fig 4C			Supp Fig 4D
	InDels % FIX			copies on-target/cell			HBA2 copies
	AAV+RNP	AAV		AAV+RNP	AAV		AAV+RNP	AAV
	75	0		1	0		1.3	2
	71	0		0.7	0		1.1	1.99
	90	0		1.3	0		1.2	2.01
	99	0		1.1	0.3		1.4	2.4
Supp Fig 4E
	aPTT (s)
	AAV+RNP	UT
	96.1	191.3
	96	184.2
	93
	96.2
Supp Fig 4G
		AAV+RNP		AAV			UT
	BFU-E	31	44.8	35	17.5	49	34.5	53.2
	CFU-G/GM	69	50.7	64.7	81.9	48.5	64.1	46
	CFU-GEMM	0	4.5	0	1.3	2.6	1.4	0.8
Supp Fig 4H
	CFC vs UT (%)
	AAV+RNP	AAV	UT
	51.6	48.4	100
	54	56.9	100
Supp Fig 4I
Supp Fig 4L
	HBA2 copies (% BFU-E)
	2 HBA2	1 HBA2	0 HBA2
AAV+RNP	16.13	41.94	41.94
Supp Fig 4M
	ng FIX/10^6 cells/VCN
	GFP+	GFP-
	339.2	1

## Sheet: Supp Fig 5
Supp Fig 5A				Supp Fig 5B				Supp Fig 5C			Supp Fig 5D
	InDels % LAL				HBA2 copies			copies on-target/cell				HBA2 copies (% BFU-E)
	AAV+RNP	AAV			AAV+RNP	AAV		AAV+RNP	AAV			2 HBA2	1 HBA2	0 HBA2
	76	0			1	1.99		0.7	0		AAV+RNP	38.9	44.4	16.7
	97	0			0.8	1.98		0.67	0			21.1	52.6	26.3
	98	0			1.1	2.1		0.7	0
	99	0				2			0.05
Supp Fig 5E
		n colonies
	1 del	15
	1 del + 1 KI	13
	2 del + 1 KI	13
	wt	9
	2 del + 2 KI	6
	2 KI	5
	1 del + 2 KI	4
	other	4

## Sheet: Supp Fig 6
Supp Fig 6A
		RNP+AAV LAL
	0	70
	8	15	17	12	9	24	7	37
	16	20	0.05	26	7	2.8	1.4	0.3	0.04
Supp Fig 6C
Supp Fig 6D		UT		AAV+RNP
	BM	78.15	18.3	0.04	17.2	10.35	16.6
	Spleen	48	10.34	0.01	2	2.5	1
	Blood	52	4	0.43	1.46	3.12	4.6
Supp Fig 6E
	GFP + (% of hCD45)
	UT	AAV+RNP
	0.001	0.001
	0.001	0.64
		10.52
		18.4
Supp Fig 6F
	ng FIX/10^6 cells/VCN
	AAV+RNP	UT
	290.6	1
Supp Fig 6G

[truncated: 1 more sheets: Supp methods]
